# Supplementary material for: Diversifying selection in the wheat stem rust fungus acts predominantly on pathogen-associated gene families and reveals candidate effectors
Source: Front Plant Sci. 2014 Sep 1;5:372. doi: 10.3389/fpls.2014.00372 (PMC4150398; doi:10.3389/fpls.2014.00372)
Supplement: Table S1 — The list of fungal genomes used for comparative classification of gene families into pathogen-associated and fungal. [file DataSheet1.XLSX]

## Sheet: Sheet1
Genome name	Description	Non-pathogen	Pathogen
Alternaria brassicicola	brassicas pathogen		Y
Bjerkandera adusta v1.0	plant pathogen, white rot		Y
Blumeria graminis f.sp. hordei DH14	barley pathogen		Y
Botrytis cinerea v1.0	dicots pathogen		Y
Cladosporium fulvum v1.0	tomato pathogen		Y
Cochliobolus carbonum 26-R-13 v1.0	maize pathogen		Y
Cochliobolus heterostrophus C4 v1.0	maize pathogen		Y
Cochliobolus heterostrophus C5 v2.0	maize pathogen		Y
Cochliobolus miyabeanus ATCC 44560 v1.0	rice pathogen		Y
Cochliobolus sativus ND90Pr v1.0	cereal, wheat pathogen		Y
Cochliobolus victoriae FI3 v1.0	oat pathogen		Y
Cryptococcus neoformans var neoformans JEC21	human pathogen		Y
Dothistroma septosporum NZE10 v1.0	pine pathogen		Y
Fomitiporia mediterranea v1.0	plant pathogen		Y
Fusarium acuminatum	wheat associated, weakly pathogenic		Y
Fusarium fujikuroi	rice pathogen		Y
Fusarium graminearum v1.0	barley, maize, wheat pathogen		Y
Fusarium incarnatum - F. equiseti	wheat associated, weakly pathogenic		Y
Fusarium oxysporum v1.0	tomato pathogen		Y
Fusarium pseudograminearum CS3096	barley, maize, wheat pathogen		Y
Fusarium pseudograminearum CS3220	barley, maize, wheat pathogen		Y
Fusarium pseudograminearum CS3427	barley, maize, wheat pathogen		Y
Fusarium pseudograminearum CS3487	barley, maize, wheat pathogen		Y
Fusarium pseudograminearum CS5834	barley, maize, wheat pathogen		Y
Fusarium verticillioides	pathogen		Y
Ganoderma sp. 10597 SS1 v1.0	saprophyte, parasite, weakly pathogenic		Y
Gloeophyllum trabeum v1.0	plant pathogen		Y
Heterobasidion annosum v2.0	forest pathogen		Y
Leptosphaeria maculans	canola pathogen		Y
Magnaporthe grisea v1.0	rice, barley pathogen		Y
Malassezia globosa	human pathogen		Y
Melampsora laricis-populina v1.0	pathogen poplar		Y
Mixia osmundae IAM 14324 v1.0	ferns, parasitic, weakly pathogenic		Y
Mycosphaerella graminicola v2.0	wheat pathogen		Y
Nectria haematococca v2.0	pea pathogen		Y
Phlebia brevispora HHB-7030 SS6 v1.0	plant pathogen, white rot		Y
Piriformospora indica DSM 11827 from MPI	saprophyte/symbiont, weakly pathogenic		Y
Puccinia graminis	wheat pathogen		Y
Puccinia striiformis	wheat pathogen		Y
Punctularia strigosozonata v1.0	white rot pathogen		Y
Pyrenophora teres f. teres	barley pathogen		Y
Pyrenophora tritici-repentis	wheat pathogen		Y
Rhizoctonia solani AG-1 IB	pathogen		Y
Sclerotinia sclerotiorum v1.0	dicot pathogen		Y
Setosphaeria turcica Et28A v1.0	maize pathogen		Y
Stagonospora nodorum SN15 v2.0	wheat pathogen		Y
Thielavia terrestris v2.0	saprophyte/mycoparasitic, weakly pathogenic		Y
Trichoderma atroviride v2.0	saprophyte/mycoparasitic, weakly pathogenic		Y
Trichoderma reesei v2.0	saprophyte/mycoparasitic, weakly pathogenic		Y
Tuber melanosporum from Genoscope	ectomycorrhizal symbiont, weakly pathogenic		Y
Ustilago maydis	maize pathogen		Y
Verticillium dahliae v1.0	broad host range pathogen		Y
Wallemia sebi v1.0	human pathogen		Y
Wolfiporia cocos MD-104 SS10 v1.0	tree pathogen		Y
Agaricus bisporus var. burnettii JB137-S8	saprophyte
Aspergillus nidulans from AspGD	saprophyte
Aspergillus niger ATCC 1015 v3.0	saprophyte
Candida tenuis NRRL Y-1498 v1.0	yeast
Coniophora puteana v1.0	saprophyte
Dacryopinax sp. DJM 731 SSP1 v1.0	saprophyte
Dekkera bruxellensis CBS 2499 v2.0	yeast
Dichomitus squalens v1.0	saprophyte
Fomitopsis pinicola FP-58527 SS1 v3.0	saprophyte
Hysterium pulicare	saprophyte
Neurospora crassa OR74A v2.0	saprophyte
Phanerochaete chrysosporium v2.0	saprophyte
Pichia stipitis v2.0	yeast
Postia placenta MAD 698-R v1.0	saprophyte
Rhizopus oryzae 99-880 from Broad	saprophyte
Rhytidhysteron rufulum	saprophyte
Saccharomyces cerevisiae S288C	saprophyte
Serpula lacrymans S7.3 v2.0	saprophyte
Serpula lacrymans S7.9 v2.0	saprophyte
Spathaspora passalidarum NRRL Y-27907 v2.0	yeast
Sporobolomyces roseus v1.0	saprophyte
Stereum hirsutum FP-91666 SS1 v1.0	saprophyte
Trametes versicolor v1.0	saprophyte
Tremella mesenterica Fries v1.0	saprophyte
